# Supplementary material for: Bioluminescent Zebrafish Transplantation Model for Drug Discovery
Source: Front Pharmacol. 2022 Apr 27;13:893655. doi: 10.3389/fphar.2022.893655 (PMC9086674; doi:10.3389/fphar.2022.893655)
Supplement: Supplementary file 2 [file Table1.XLSX]

## Sheet: Sheet1
					in vitro [µM]
			Potent in vivo		ZMEL1	K562
Inhibitor Name	SID	Toxicity in vivo	ZMEL1	K562	IC50	IC50	Link to P&D	Chemical formula (SMILES)	Predicted targets
Abemaciclib	107544	N	Y	N	18.1033	2.95474	Abemaciclib	CCN1CCN(Cc2ccc(Nc3ncc(F)c(-c4cc(F)c5nc(C)n(C(C)C)c5c4)n3)nc2)CC1	CDK4
Afatinib	40853	Y	ND	ND	ND	ND	Afatinib	CN(C)C/C=C/C(=O)Nc1cc2c(Nc3ccc(F)c(Cl)c3)ncnc2cc1O[C@H]1CCOC1	EGFR, ERBB4
Alectinib	107806	N	N	N	17.1968	too high	Alectinib	CCc1cc2c(cc1N1CCC(N3CCOCC3)CC1)C(C)(C)c1[nH]c3cc(C#N)ccc3c1C2=O	ALK, EML4
Alisertib	107564	Y	ND	ND	ND	ND	Alisertib	COc1cc(Nc2ncc3c(n2)-c2ccc(Cl)cc2C(c2c(F)cccc2OC)=NC3)ccc1C(=O)O	AURKA
Alpelisib	107801	N	N	N	3.68955	30.5409	Alpelisib	Cc1nc(NC(=O)N2CCC[C@H]2C(N)=O)sc1-c1ccnc(C(C)(C)C(F)(F)F)c1	PIK3CA
AMG-900	106690	Y*	Y*	ND	0.00301515	too high	AMG-900	Cc1csc(-c2nnc(Nc3ccc(Oc4ncccc4-c4ccnc(N)n4)cc3)c3ccccc23)c1	AURKA, AURKC
AP26113	107605	N	N	N	0.364178	2.07038	AP26113	COc1cc(N2CCC(N(C)C)CC2)ccc1Nc1ncc(Cl)c(Nc2ccccc2P(C)(C)=O)n1	ALK
AT-9283	106862	N	N	N	0.308351	0.722098	AT-9283	O=C(Nc1c[nH]nc1-c1nc2ccc(CN3CCOCC3)cc2[nH]1)NC1CC1	CDK10
AZ 191	107912	N	N	N	7.1678	12.8373	AZ 191	COc1cc(N2CCN(C)CC2)ccc1Nc1nccc(-c2cn(C)c3cnccc23)n1	DYRK1B
AZ20	106930	N	Y	N	5.49888	1.85767	AZ20	C[C@@H]1COCCN1c1cc(C2(S(C)(=O)=O)CC2)nc(-c2cccc3[nH]ccc23)n1	ATR
AZD-1208	107740	N	N	N	32.5338	8.27519	AZD-1208	N[C@@H]1CCCN(c2c(/C=C3\SC(=O)NC3=O)cccc2-c2ccccc2)C1	PIM1
AZD-5438	107724	N	N	N	2.79197	2.37929	AZD-5438	Cc1ncc(-c2ccnc(Nc3ccc(S(C)(=O)=O)cc3)n2)n1C(C)C	CDK2
AZD-7762	105064	Y*	Y*	Y*	0.282678	0.20214	AZD-7762	NC(=O)Nc1cc(-c2cccc(F)c2)sc1C(=O)N[C@H]1CCCNC1	SIK2, CHEK1
Bafetinib	107621	N	Y	N	11.7203	0.0111481	Lyn-IN-1	Cc1ccc(NC(=O)c2ccc(CN3CC[C@H](N(C)C)C3)c(C(F)(F)F)c2)cc1Nc1nccc(-c2cncnc2)n1	ABL, LYN
Barasertib	107791	N	Y	N	31.4071	too high	Barasertib	CCN(CCO)CCCOc1ccc2c(Nc3cc(CC(=O)Nc4cccc(F)c4)[nH]n3)ncnc2c1	AURKC, AURKB
Baricitinib	107751	N	N	N	too high	34.7346	Baricitinib	CCN(CCO)CCCOc1ccc2c(Nc3cc(CC(=O)Nc4cccc(F)c4)[nH]n3)ncnc2c1	JAK1, JAK2
BAY-474	108059	N	N	N	too high	too high	BAY-474	CCN(CCO)CCCOc1ccc2c(Nc3cc(CC(=O)Nc4cccc(F)c4)[nH]n3)ncnc2c1	MET
BAY-826	108056	N	N	Y	too high	0.458167	BAY-826	Cc1cc(C)c(-n2ccn3nc(-c4cccnc4)cc23)cc1NC(=O)c1cc(C#N)cc(S(F)(F)(F)(F)F)c1	DDR1, TEK/TIE2
Berzosertib	107683	N	N	N	3.70376	0.819406	Berzosertib	CNCc1ccc(-c2cc(-c3nc(-c4ccc(S(=O)(=O)C(C)C)cc4)cnc3N)on2)cc1	ATR
BI 1002494	105963	N	N	N	too high	8.57022	BI 1002494	COc1cc(-c2cc3ncccc3c(O[C@H](C)[C@H]3CNC(=O)C3)n2)cc(OC)c1OC	SYK
BI 2536	107634	N	N	N	2.1443	0.0468899	BI 2536	CC[C@@H]1C(=O)N(C)c2cnc(Nc3ccc(C(=O)NC4CCN(C)CC4)cc3OC)nc2N1C1CCCC1	PLK1
BI 831266	105979	N	N	N	81.9788	3.41033	BI 831266	CC(C)NC(=O)[C@H]1CCC[C@H]1Nc1nc(Nc2ccc(C(=O)N(C)C3CCN(C)CC3)cc2)ncc1Cl	AURK8
BI-1347	105966	Y	ND	ND	ND	ND	BI-1347	CN(C)C(=O)Cn1cc(-c2ccc(-c3cncc4ccccc34)cc2)cn1	CDK8
BI-1347	110888	Y	ND	ND	ND	ND	BI-1347	CN(C)C(=O)Cn1cc(-c2ccc(-c3cncc4ccccc34)cc2)cn1	CDK8
BI-2536	105969	Y	ND	ND	ND	ND	BI 2536	CC[C@@H]1C(=O)N(C)c2cnc(Nc3ccc(C(=O)NC4CCN(C)CC4)cc3OC)nc2N1C1CCCC1	PLK1
BI-D1870	106683	Y	ND	ND	ND	ND	BI-D1870	CC(C)CCN1c2nc(Nc3cc(F)c(O)c(F)c3)ncc2N(C)C(=O)C1C	RPS6KA6, RPS6KA2
BIX02188	107654	N	N	Y	21.1531	26.1939	BIX02188	CN(C)Cc1cccc(N/C(=C2\C(=O)Nc3cc(C(N)=O)ccc32)c2ccccc2)c1	MAP2K5/MEK5
BLU9931	87330	Y	ND	ND	ND	ND	BLU9931	C=CC(=O)Nc1cccc(C)c1Nc1ncc2cc(-c3c(Cl)c(OC)cc(OC)c3Cl)ccc2n1	FGFR4
BMS-345541	106698	N	N	N	21.6116	6.04306	BMS-345541	Cc1ccc2nc(NCCN)c3ncc(C)n3c2c1	IKBKB
BMS-509744	105913	N	N	N	4.77331	5.38992	BMS-509744	COc1cc(C)c(Sc2cnc(NC(=O)c3ccc(CNC(C)C(C)(C)C)cc3)s2)cc1C(=O)N1CCN(C(C)=O)CC1	ITK
BMS-536924	106888	N	N	N	0.390885	5.50689	BMS-536924	Cc1cc(N2CCOCC2)cc2[nH]c(-c3c(NC[C@@H](O)c4cccc(Cl)c4)cc[nH]c3=O)nc12	IGF1R
BMS-777607	107730	Y	ND	ND	ND	ND	BMS-777607	CCOc1ccn(-c2ccc(F)cc2)c(=O)c1C(=O)Nc1ccc(Oc2ccnc(N)c2Cl)c(F)c1	TYRO3, AXL
BMS-911543	106734	N	N	N	too high	too high	BMS-911543	CCn1c(C(=O)N(C2CC2)C2CC2)cc2c3c(ncn3C)c(Nc3cc(C)n(C)n3)nc21	JAK2
Bosutinib	105848	Y*	ND	Y*	6.99285	0.0293996	Bosutinib	COc1cc(Nc2c(C#N)cnc3cc(OCCCN4CCN(C)CC4)c(OC)cc23)c(Cl)cc1Cl	MAP4K5, TXK
B-Raf inhibitor 1	107338	Y	ND	ND	ND	ND	B-Raf inhibitor 1	Cc1ccc2c(Nc3ccc(Cl)cc3)nccc2c1Nc1ncccc1-c1ncnc2[nH]cnc12	BRAF
Brivanib	106793	Y	ND	ND	ND	ND	Brivanib	Cc1cc2c(F)c(Oc3ncnn4cc(OCC(C)O)c(C)c34)ccc2[nH]1	VEGFR2
Cabozantinib	106804	Y	ND	ND	ND	ND	Cabozantinib	COc1cc2nccc(Oc3ccc(NC(=O)C4(C(=O)Nc5ccc(F)cc5)CC4)cc3)c2cc1OC	KDR
Canertinib	107718	N	N	N	73.3666	36.8296	Canertinib	C=CC(=O)Nc1cc2c(Nc3ccc(F)c(Cl)c3)ncnc2cc1OCCCN1CCOCC1	EGFR
Capmatinib	107800	Y	ND	ND	ND	ND	Capmatinib	CNC(=O)c1ccc(-c2cnc3ncc(Cc4ccc5ncccc5c4)n3n2)cc1F	MET
Cediranib	106864	Y	ND	ND	ND	ND	Cediranib	COc1cc2c(Oc3ccc4[nH]c(C)cc4c3F)ncnc2cc1OCCCN1CCCC1	KIT, KDR
Ceritinib	107670	Y	ND	ND	ND	ND	Ceritinib	Cc1cc(Nc2ncc(Cl)c(Nc3ccccc3S(=O)(=O)C(C)C)n2)c(OC(C)C)cc1C1CCNCC1	ALK
CGI1746	107745	N	N	N	too high	14.3211	CGI1746	Cc1c(NC(=O)c2ccc(C(C)(C)C)cc2)cccc1-c1cn(C)c(=O)c(Nc2ccc(C(=O)N3CCOCC3)cc2)n1	BTK
Cobimetinib	106849	Y*	Y*	ND	0.011733	0.639335	Cobimetinib	O=C(c1ccc(F)c(F)c1Nc1ccc(I)cc1F)N1CC(O)([C@@H]2CCCCN2)C1	MAP2K1
CP-673451	106808	N	N	N	6.23219	too high	CP-673451	COCCOc1ccc2c(c1)ncn2-c1ccc2cccc(N3CCC(N)CC3)c2n1	PDGFRB
CP-724714	106765	N	Y	N	18.4235	33.5348	CP-724714	COCC(=O)NCC=Cc1ccc2ncnc(Nc3ccc(Oc4ccc(C)nc4)c(C)c3)c2c1	ERBB2
CRT 0066101	107005	N	Y	N	1.64673	4.87001	CRT 0066101	CC[C@@H](N)CNc1ccnc(-c2cc(-c3cnn(C)c3)ccc2O)n1	PRKD1
Dabrafenib	107825	Positive control	Positive control	ND	0.0667959	ND	Dabrafenib	CC(C)(C)c1nc(-c2cccc(NS(=O)(=O)c3c(F)cccc3F)c2F)c(-c2ccnc(N)n2)s1	ARAF, BRAF
Dactolisib	107587	Y	ND	ND	ND	ND	Dactolisib	Cn1c(=O)n(-c2ccc(C(C)(C)C#N)cc2)c2c3cc(-c4cnc5ccccc5c4)ccc3ncc21	ATM, PIK3CA
DDR-IN-1	106879	N	N	Y	6.78803	0.403568	DDR1-IN-1	CCN1CCN(Cc2ccc(C(=O)Nc3ccc(C)c(Oc4ccc5c(c4)CC(=O)N5)c3)cc2C(F)(F)F)CC1	DDR1
Defactinib	108072	N	N	N	23.2472	25.3744	Defactinib	CNC(=O)c1ccc(Nc2ncc(C(F)(F)F)c(NCc3nccnc3N(C)S(C)(=O)=O)n2)cc1	PTK2
Doramapimod	106928	N	Y	N	18.3028	32.6557	Doramapimod	Cc1ccc(-n2nc(C(C)(C)C)cc2NC(=O)Nc2ccc(OCCN3CCOCC3)c3ccccc23)cc1	MAPK12, MAPK14
Ensartinib	105141	N	N	N	4.94497	0.667114	Ensartinib	C[C@H]1CN(C(=O)c2ccc(NC(=O)c3cc(O[C@H](C)c4c(Cl)ccc(F)c4Cl)c(N)nn3)cc2)C[C@@H](C)N1	MAP4K2, ALK, MET
ERKi	108026	N	N	N	0.185755	too high	ERKi	C[C@@H](NC(=O)Nc1cc2[nH]ncc2c(CO)n1)c1ccccc1	MAPK3, MAPK1
Erlotinib	107324	Y	ND	ND	ND	ND	Erlotinib	C#Cc1cccc(Nc2ncnc3cc(OCCOC)c(OCCOC)cc23)c1	MAP3K19, EGFR
Fasudil	107603	N	N	N	70.7221	too high	Fasudil	O=S(=O)(c1cccc2cnccc12)N1CCCNCC1	PKN3
Filgotinib	40830	N	N	N	11.5125	10.7632	Filgotinib	O=C(Nc1nc2cccc(-c3ccc(CN4CCS(=O)(=O)CC4)cc3)n2n1)C1CC1	JAK1
FM-381	105530	Y	ND	ND	ND	ND	FM-381	CN(C)C(=O)/C(C#N)=C/c1ccc(-c2nc3cnc4[nH]ccc4c3n2C2CCCCC2)o1	JAK3
Fruquintinib	107787	Y	ND	ND	ND	ND	Fruquintinib	CN(C)C(=O)/C(C#N)=C/c1ccc(-c2nc3cnc4[nH]ccc4c3n2C2CCCCC2)o1	FLT4
G-749	40828	Y*	Y*	ND	0.801836	too high	G-749	CN1CCC(Nc2nc(Nc3ccc(Oc4ccccc4)cc3)c3c(=O)[nH]cc(Br)c3n2)CC1	FLT3
Galunisertib	40846	N	N	N	too high	too high	Galunisertib	Cc1cccc(-c2nn3c(c2-c2ccnc4ccc(C(N)=O)cc24)CCC3)n1	ACVR1B, RIPK3
GDC-0941	40811	Y	ND	ND	ND	ND	GDC-0941	CS(=O)(=O)N1CCN(Cc2cc3nc(-c4cccc5[nH]ncc45)nc(N4CCOCC4)c3s2)CC1	PIK3CA, PIK3CD
Gedatolisib	107815	N	Y	N	0.113934	0.162641	Gedatolisib	CN(C)C1CCN(C(=O)c2ccc(NC(=O)Nc3ccc(-c4nc(N5CCOCC5)nc(N5CCOCC5)n4)cc3)cc2)CC1	PIK3C2B, PIK3CA
Gilteritinib	106738	N	Y	N	0.972479	too high	Gilteritinib	CCc1nc(C(N)=O)c(Nc2ccc(N3CCC(N4CCN(C)CC4)CC3)c(OC)c2)nc1NC1CCOCC1	FLT3, ULK3, LTK
GNE-3511	106713	Y	ND	ND	ND	ND	GNE-3511	N#Cc1ccnc(Nc2cc(C3CCN(C4COC4)CC3)cc(N3CCC(F)(F)C3)n2)c1	MAP3K12, MAP3K13
GNE-7915	106752	N	N	N	51.8265	too high	GNE-7915	CCNc1nc(Nc2cc(F)c(C(=O)N3CCOCC3)cc2OC)ncc1C(F)(F)F	LRRK2, TTK
GNF-5	107689	N	N	Y	35.2935	0.69639	GNF-5	O=C(NCCO)c1cccc(-c2cc(Nc3ccc(OC(F)(F)F)cc3)ncn2)c1	ABL1
GNF-5837	106896	Y	ND	ND	ND	ND	GNF5837	Cc1ccc(NC(=O)Nc2cc(C(F)(F)F)ccc2F)cc1Nc1ccc2c(c1)NC(=O)/C2=C\c1ccc[nH]1	NTRK2, NTRK3
Go 6976	41025	N	Y	N	0.0504371	0.567743	Go 6976	Cn1c2ccccc2c2c3c(c4c5ccccc5n(CCC#N)c4c21)CNC3=O	FLT3, PRKCG (PKC), JAK2
GSK1838705	107772	N	N	N	0.315053	9.04724	GSK1838705	CNC(=O)c1c(F)cccc1Nc1nc(Nc2cc3c(cc2OC)CCN3C(=O)CN(C)C)nc2[nH]ccc12	ALK
GSK2334470	107762	N	N	N	1.62344	20.1379	GSK2334470	CNc1nc(-c2ccc3c(N)n[nH]c3c2)cc(N2C[C@@H](C(=O)NC3CCCCC3)CC[C@H]2C)n1	PDPK1
GSK2606414	107769	N	N	N	55.3328	15.1572	GSK2606414	Cn1cc(-c2ccc3c(c2)CCN3C(=O)Cc2cccc(C(F)(F)F)c2)c2c(N)ncnc21	EIF2AK3
GSK269962A	106924	Y	ND	ND	ND	ND	GSK269962A	CCn1c(-c2nonc2N)nc2cnc(Oc3cccc(NC(=O)c4ccc(OCCN5CCOCC5)cc4)c3)cc21	ROCK1
GSK429286A	107783	N	N	N	too high	32.2416	GSK429286A	CC1=C(C(=O)Nc2cc3cn[nH]c3cc2F)C(c2ccc(C(F)(F)F)cc2)CC(=O)N1	ROCK1
GSK461364	106747	N	N	N	6.70071	0.012494	GSK461364	C[C@@H](Oc1cc(-n2cnc3ccc(CN4CCN(C)CC4)cc32)sc1C(N)=O)c1ccccc1C(F)(F)F	PIP5K1A, PLK1
GSK579289A	105069	N	Y	N	5.72136	0.0388597	GSK579289A	C[C@@H](Oc1cc(-n2cnc3ccc(OC4CCN(C)CC4)cc32)sc1C(N)=O)c1ccccc1Cl	PLK1
GSK583	106932	N	N	N	33.1124	44.2909	GSK583	CC(C)(C)S(=O)(=O)c1ccc2nccc(Nc3n[nH]c4ccc(F)cc34)c2c1	RIPK2
GSK650394	107779	Y	ND	ND	ND	ND	GSK650394	O=C(O)c1ccc(-c2c[nH]c3ncc(-c4ccccc4)cc23)cc1C1CCCC1	CAMKK2, SGK1
GTPL8068	107687	N	N	N	4.37821	0.344398	GTPL8068	COc1ccc(N(C(=O)Oc2c(C)cccc2C)c2ccnc(Nc3ccc(N4CCN(C)CC4)cc3)n2)c(OC)c1	LCK
GTPL8215	106682	N	N	N	35.0156	2.10005	GTPL8215	COc1cc(Nc2cnc(C#N)c(OC(C)CN(C)C)n2)ncc1-c1cnn(C)c1	CHEK1
GW843682X	106847	N	N	N	too high	0.636324	GW843682X	COc1cc2ncn(-c3cc(OCc4ccccc4C(F)(F)F)c(C(N)=O)s3)c2cc1OC	PLK1
CHIR-98014	107767	N	N	N	1.98578	too high	CHIR-98014	Nc1nc(NCCNc2ncc(-n3ccnc3)c(-c3ccc(Cl)cc3Cl)n2)ccc1[N+](=O)[O-]	GSK3B
CHIR-99021	41029	N	N	N	8.8968	5.36043	CHIR-99021	Cc1c[nH]c(-c2cnc(NCCNc3ccc(C#N)cn3)nc2-c2ccc(Cl)cc2Cl)n1	GSK3B, GSK3B
Ibrutinib	106982	Y	ND	ND	ND	ND	Ibrutinib	C=CC(=O)N1CCCC(n2nc(-c3ccc(Oc4ccccc4)cc3)c3c(N)ncnc32)C1	BTK
Imatinib mesylate	39808	Positive control	ND	Positive control	ND	0.146729	Imatinib	Cc1ccc(NC(=O)c2ccc(CN3CCN(C)CC3)cc2)cc1Nc1nccc(-c2cccnc2)n1	ABL1,BCR, CF1R
Infigratinib	107810	N	N	N	7.82232	too high	Infigratinib	CCN1CCN(c2ccc(Nc3cc(N(C)C(=O)Nc4c(Cl)c(OC)cc(OC)c4Cl)ncn3)cc2)CC1	FGFR4, FGFR1
Ipatasertib	40848	N	N	Y	0.193315	13.2432	Ipatasertib	CC(C)NC[C@@H](C(=O)N1CCN(c2ncnc3c2[C@H](C)C[C@H]3O)CC1)c1ccc(Cl)cc1	AKT1, AKT3
JNK-IN-8	40858	N	N	N	7.88151	6.78569	JNK-IN-8	Cc1cc(NC(=O)c2cccc(NC(=O)C=CCN(C)C)c2)ccc1Nc1nccc(-c2cccnc2)n1	MAPK10
KU-0060648	105058	N	Y	N	21.8524	3.83969	KU 0060648	CCN1CCN(CC(=O)Nc2ccc(-c3cccc4c(=O)cc(N5CCOCC5)oc34)c3sc4ccccc4c23)CC1	PIK3CD, PRKDC
KU-60019	107707	N	N	N	too high	15.8135	KU 60019	C[C@H]1CN(CC(=O)Nc2ccc3c(c2)Cc2cccc(-c4cc(=O)cc(N5CCOCC5)o4)c2S3)C[C@@H](C)O1	ATM
Lenvatinib	107380	Y	ND	ND	ND	ND	Lenvatinib	COc1cc2nccc(Oc3ccc(NC(=O)NC4CC4)c(Cl)c3)c2cc1C(N)=O	RIPK2, RET
Linsitinib	40342	Y*	Y*	ND	0.0931342	16.3635	Linsitinib	CC1(O)CC(c2nc(-c3ccc4ccc(-c5ccccc5)nc4c3)c3c(N)nccn23)C1	IGF1R, INSR
Losmapimod	40831	N	N	N	too high	too high	Losmapimod	Cc1c(F)cc(C(=O)NC2CC2)cc1-c1ccc(C(=O)NCC(C)(C)C)cn1	MAPK14, STK24
LRRK2-IN-1	107590	N	N	N	24.1036	1.3953	LRRK2-IN-1	COc1cc(C(=O)N2CCC(N3CCN(C)CC3)CC2)ccc1Nc1ncc2c(n1)N(C)c1ccccc1C(=O)N2C	LRRK2
LY-2090314	106764	Y	ND	ND	ND	ND	LY-2090314	O=C1NC(=O)C(c2cnc3ccccn23)=C1c1cn2c3c(cc(F)cc13)CN(C(=O)N1CCCCC1)CC2	GSK3B, GSK3A
LY-2109761	106949	N	N	N	too high	46.8767	LY2109761	c1ccc(-c2nn3c(c2-c2ccnc4cc(OCCN5CCOCC5)ccc24)CCC3)nc1	TGFBR1
LY-3009120	106727	Y*	Y*	ND	0.132329	0.440715	LY3009120	CNc1ncc2cc(-c3cc(NC(=O)NCCC(C)(C)C)c(F)cc3C)c(C)nc2n1	KRAS, BRAF
Maisitinib	107768	N	N	N	9.39497	1.27307	MASITINIB	Cc1ccc(NC(=O)c2ccc(CN3CCN(C)CC3)cc2)cc1Nc1nc(-c2cccnc2)cs1	SLC25A6, KIT, CSF1R
Midostaurin	105033	Y	ND	ND	ND	ND	Midostaurin	CO[C@@H]1[C@H](N(C)C(=O)c2ccccc2)C[C@H]2O[C@]1(C)n1c3ccccc3c3c4c(c5c6ccccc6n2c5c31)C(=O)NC4	TBK1, FLT3
MK-1775	107545	N	N	N	84.0776	0.85771	MK-1775	C=CCn1c(=O)c2cnc(Nc3ccc(N4CCN(C)CC4)cc3)nc2n1-c1cccc(C(C)(C)O)n1	WEE1
MK-5108	106893	Y*	ND	Y*	too high	0.285214	MK-5108	O=C(O)C1(Cc2cccc(Nc3nccs3)n2)CCC(Oc2cccc(Cl)c2F)CC1	AURKA
ML-120B	106706	N	N	N	too high	too high	ML-120B	COc1c(Cl)cc2c([nH]c3cnccc32)c1NC(=O)c1cccnc1C	IKBKB
Momelotinib	107657	N	N	N	21.1389	4.17786	Momelotinib	N#CCNC(=O)c1ccc(-c2ccnc(Nc3ccc(N4CCOCC4)cc3)n2)cc1	JAK1
MPS1-IN-1	106911	N	N	N	17.018	7.05288	MPS1-IN-1	COc1cc(N2CCC(O)CC2)ccc1Nc1cc(Nc2ccccc2S(=O)(=O)C(C)C)c2cc[nH]c2n1	TTK
MRL-SYKi	108022	N	N	Y	too high	too high	MRL-SYKi	Cc1cc(Nc2nccc(C)n2)cc(-c2cnc([C@@]3(O)CC[C@H](C(=O)O)C(C)(C)C3)s2)c1	SYK, ZAP70
MRT67307	106836	N	N	N	51.7387	9.00502	MRT67307	O=C(NCCCNc1nc(Nc2cccc(CN3CCOCC3)c2)ncc1C1CC1)C1CCC1	MARK1, TBK1
Neflamapimod	107907	N	N	N	25.7969	5.73961	Neflamapimod	O=c1ncn2nc(Sc3ccc(F)cc3F)ccc2c1-c1c(Cl)cccc1Cl	MAPK14
NG-25	105042	Y*	ND	Y*	4.16122	0.00326545	NG-25	CCN1CCN(Cc2ccc(NC(=O)c3ccc(C)c(Oc4ccnc5[nH]ccc45)c3)cc2C(F)(F)F)CC1	MAP4K2, LYN, TAK1
Nilotinib	107502	Y	ND	ND	ND	ND	Nilotinib	Cc1cn(-c2cc(NC(=O)c3ccc(C)c(Nc4nccc(-c5cccnc5)n4)c3)cc(C(F)(F)F)c2)cn1	DDR2, ABL1
NVP-AEW541	40849	Y*	Y*	ND	0.651019	4.26204	NVP-AEW541	Nc1ncnc2c1c(-c1cccc(OCc3ccccc3)c1)cn2C1CC(CN2CCC2)C1	IGF1R, ATR
NVS-PAK1-1	89266	Y	ND	ND	ND	ND	NVS-PAK-1	CC(C)NC(=O)N1CC[C@H](NC2=Nc3cc(F)ccc3N(CC(F)F)c3ccc(Cl)cc32)C1	PAK1
Omipalisib	107764	Y	ND	ND	ND	ND	Omipalisib	COc1ncc(-c2ccc3nccc(-c4ccnnc4)c3c2)cc1NS(=O)(=O)c1ccc(F)cc1F	PIK3R1
Palbociclib	42207	N	N	N	5.69234	7.06982	Palbociclib	CC(=O)c1c(C)c2cnc(Nc3ccc(N4CCNCC4)cn3)nc2n(C2CCCC2)c1=O	CDK4
Pazopanib	107581	N	Y	N	24.4764	7.68697	Pazopanib	Cc1ccc(Nc2nccc(N(C)c3ccc4c(C)n(C)nc4c3)n2)cc1S(N)(=O)=O	PDGFRA
PD-023177	107752	N	N	N	6.57142	2.87888	PD-023177	NC(=O)c1cnc(NC2CCCCC2N)nc1Nc1cccc(-n2nccn2)c1	ND
PD-0325901	107631	Y	ND	ND	ND	ND	PD-0325901	O=C(NOCC(O)CO)c1ccc(F)c(F)c1Nc1ccc(I)cc1F	MAP2K1
PD-0325901	41030	Y	ND	ND	ND	ND	PD-0325901	O=C(NOC[C@H](O)CO)c1ccc(F)c(F)c1Nc1ccc(I)cc1F	MAP2K2, MAP2K1
PD-153035	107701	Y	ND	ND	ND	ND	PD-153035	COc1cc2ncnc(Nc3cccc(Br)c3)c2cc1OC	EGFR
Pelitinib	107614	Y	ND	ND	ND	ND	Pelitinib	CCOc1cc2ncc(C#N)c(Nc3ccc(F)c(Cl)c3)c2cc1NC(=O)/C=C/CN(C)C	MAP4K5, EGFR
PF-00477736	107921	N	N	N	11.0073	0.375415	PF-00477736	Cn1cc(-c2nc3cc(NC(=O)C(N)C4CCCCC4)cc4c3-c2c[nH][nH]c4=O)cn1	CHEK1
PF-03758309	106740	N	N	N	0.072434	0.00251728	PF-03758309	Cc1nc(Nc2n[nH]c3c2CN(C(=O)N[C@H](CN(C)C)c2ccccc2)C3(C)C)c2sccc2n1	PAK1, PAK4
PF-3644022	105843	N	N	N	1.81788	0.0841543	PF-3644022	Cc1ccc(-c2ccc3c(ccc4sc5c(c43)NC[C@@H](C)NC5=O)n2)cn1	MAPKAPK2
PF-4708671	107697	N	N	N	45.9642	34.0947	PF-4708671	CCc1cncnc1N1CCN(Cc2nc3ccc(C(F)(F)F)cc3[nH]2)CC1	RPS6KB1
PF-4800567	105093	N	N	N	too high	too high	PF-4800567	Nc1ncnc2c1c(COc1cccc(Cl)c1)nn2C1CCOCC1	CSNK1E
PHA-665752	106845	N	N	N	1.5926	9.16775	PHA-665752	Cc1[nH]c(/C=C2\C(=O)Nc3ccc(S(=O)(=O)Cc4c(Cl)cccc4Cl)cc32)c(C)c1C(=O)N1CCC[C@@H]1CN1CCCC1	SRPK1, MET
PHA-793887	107573	N	Y	N	5.68675	0.177462	PHA-793887	CC(C)CC(=O)Nc1n[nH]c2c1CN(C(=O)C1CCN(C)CC1)C2(C)C	CDK5R1, multiple CDKs
PI-103	106946	Y	ND	ND	ND	ND	PI-103	Oc1cccc(-c2nc(N3CCOCC3)c3oc4ncccc4c3n2)c1	PRKDC, PIK3CA
Pictilisib	40859	N	N	Y	0.944028	4.59839	Pictilisib	CS(=O)(=O)N1CCN(Cc2cc3nc(-c4cccc5[nH]ncc45)nc(N4CCOCC4)c3s2)CC1	PIK3CA, PIK3CD
PKC 412	107857	Y	ND	ND	ND	ND	PKC 412	CO[C@@H]1[C@H](N(C)C(=O)c2ccccc2)C[C@H]2O[C@]1(C)n1c3ccccc3c3c4c(c5c6ccccc6n2c5c31)C(=O)NC4	PKN1, FLT3
PLX-4720	106741	N	Y	N	1.61477	31.3119	PLX-4720	CCCS(=O)(=O)Nc1ccc(F)c(C(=O)c2c[nH]c3ncc(Cl)cc23)c1F	MAP2K5, KDR
Ponatinib	107549	Y	ND	ND	ND	ND	Ponatinib	Cc1ccc(C(=O)Nc2ccc(CN3CCN(C)CC3)c(C(F)(F)F)c2)cc1C#Cc1cnc2cccnn12	ABL1, LYN
PP-121	107725	Y*	Y*	ND	0.268706	0.581317	PP-121	Nc1ncnc2c1c(-c1cnc3[nH]ccc3c1)nn2C1CCCC1	HCK, PDGFRA
PP2	12583	Y	ND	ND	ND	ND	PP2	CC(C)(C)n1nc(-c2ccc(Cl)cc2)c2c(N)ncnc21	LCK
Prexasertib	105142	N	N	N	7.7428	0.0213619	Prexasertib	COc1cccc(OCCCN)c1-c1cc(Nc2cnc(C#N)cn2)n[nH]1	CHEK1
Quizartinib	40851	Y	ND	ND	ND	ND	Quizartinib	CC(C)(C)c1cc(NC(=O)Nc2ccc(-c3cn4c(n3)sc3cc(OCCN5CCOCC5)ccc34)cc2)no1	FLT3, KIT
Ravoxertinib	106797	N	N	N	too high	too high	Ravoxertinib	Cn1nccc1Nc1nccc(-c2ccn([C@H](CO)c3ccc(Cl)c(F)c3)c(=O)c2)n1	MAPK3, MAPK1
RG-1530	106742	Y	ND	ND	ND	ND	RG-1530	COc1cc2c(cc1F)C(c1ccccc1Cl)=NC1=C(C)NNC1=N2	KDR, FLT1
Ribociclib	107874	N	Y	N	too high	too high	Ribociclib	CN(C)C(=O)c1cc2cnc(Nc3ccc(N4CCNCC4)cn3)nc2n1C1CCCC1	CCND3, CDK4, CDK6
RKI-1447	107824	N	N	Y	19.4277	28.6646	RKI-1447	O=C(NCc1cccc(O)c1)Nc1nc(-c2ccncc2)cs1	ROCK2, ROCK1
RO-4584820	105072	N	N	N	2.30794	1.9021	RO-4584820	COc1ccc(F)c(F)c1C(=O)c1cnc(NC2CCN(S(C)(=O)=O)CC2)nc1N	CCND1, CDK4
Roscovitine	107736	N	Y	N	24.3308	too high	Roscovitine	CCC(CO)Nc1nc(NCc2ccccc2)c2ncn(C(C)C)c2n1	CDK5, CDK2
Ruboxistaurin	107906	Y	ND	ND	ND	ND	Ruboxistaurin	CN(C)C[C@@H]1CCn2cc(c3ccccc32)C2=C(C(=O)NC2=O)c2cn(c3ccccc23)CCO1	PRKCQ
Ruxolitinib	40843	N	N	Y	43.3212	5.29059	Ruxolitinib	N#CC[C@H](C1CCCC1)n1cc(-c2ncnc3[nH]ccc23)cn1	JAK1, JAK2
Sapitinib	107918	Y	ND	ND	ND	ND	Sapitinib	CNC(=O)CN1CCC(Oc2cc3c(Nc4cccc(Cl)c4F)ncnc3cc2OC)CC1	EPHA1, EGFR
SAR405	106787	N	N	N	too high	26.2461	SAR405	C[C@@H]1COCCN1c1cc(=O)n2c(n1)N(Cc1cncc(Cl)c1)[C@H](C(F)(F)F)CC2	PIK3C3
SB-202190	106889	N	N	Y	too high	too high	SB 202190	Oc1ccc(-c2nc(-c3ccc(F)cc3)c(-c3ccncc3)[nH]2)cc1	NLK, MAPK14
SB-203580	40850	N	Y	Y	too high	too high	SB 203580	CS(=O)c1ccc(-c2nc(-c3ccc(F)cc3)c(-c3ccncc3)[nH]2)cc1	MAPK14 (p38a), NLK
SB-431542	41004	N	Y	N	1.97559	too high	SB 431542	NC(=O)c1ccc(-c2nc(-c3ccc4c(c3)OCO4)c(-c3ccccn3)[nH]2)cc1	TGFBR1/2 (ALK5)
SB-590885	104721	N	Y	N	3.41218	7.35556	SB 590885	CN(C)CCOc1ccc(-c2nc(-c3ccncc3)c(-c3ccc4c(c3)CC/C4=N\O)[nH]2)cc1	RAF1, BRAF
SB-590885	107735	N	N	N	44.6781	too high	SB 590885	CN(C)CCOc1ccc(-c2nc(-c3ccncc3)c(-c3ccc4c(c3)CC/C4=N\O)[nH]2)cc1	RAF1, BRAF
SGI-1776	107773	Y	ND	ND	ND	ND	SGI-1776	CN1CCC(CNc2ccc3ncc(-c4cccc(OC(F)(F)F)c4)n3n2)CC1	PRKAG2, PIM1
SGX-523	107570	N	N	N	too high	too high	SGX-523	CN1CCC(CNc2ccc3ncc(-c4cccc(OC(F)(F)F)c4)n3n2)CC1	MET
SCH772984	107639	N	N	N	0.0590836	0.25002	SCH772984	O=C(Nc1ccc2[nH]nc(-c3ccncc3)c2c1)[C@@H]1CCN(CC(=O)N2CCN(c3ccc(-c4ncccn4)cc3)CC2)C1	MAPK1
Silmitasertib	107594	Y	ND	ND	ND	ND	Silmitasertib	O=C(O)c1ccc2c(c1)nc(Nc1cccc(Cl)c1)c1ccncc12	CSNK2A1
SL-327	107733	N	Y	N	13.0688	too high	SL-327	N#C/C(=C(/N)Sc1ccc(N)cc1)c1ccccc1C(F)(F)F	MAP2K2 (MEK2), MAPK1
Sotrastaurin	106826	N	N	N	19.253	too high	Sotrastaurin	CN1CCN(c2nc(C3=C(c4c[nH]c5ccccc45)C(=O)NC3=O)c3ccccc3n2)CC1	PRKCD, PRKCQ
Spebrutinib	107748	N	N	Y	30.7787	4.18298	Spebrutinib	C=CC(=O)Nc1cccc(Nc2nc(Nc3ccc(OCCOC)cc3)ncc2F)c1	BTK
STO-609	107889	Y	ND	ND	ND	ND	STO-609	O=C(O)c1ccc2c3c1cccc3c(=O)n1c3ccccc3nc21	CAMKK2
TAK-715	106874	N	Y	N	56.9969	14.1261	TAK-715	CCc1nc(-c2cccc(C)c2)c(-c2ccnc(NC(=O)c3ccccc3)c2)s1	MAPK14
Tamatinib	106941	N	N	N	21.1291	11.3223	Tamatinib	COc1cc(Nc2ncc(F)c(Nc3ccc4c(n3)NC(=O)C(C)(C)O4)n2)cc(OC)c1OC	MAP3K10, RET
Taselisib	107694	N	N	N	0.12719	24.6	Taselisib	Cc1nc(-c2cn3c(n2)-c2ccc(-c4cnn(C(C)(C)C(N)=O)c4)cc2OCC3)n(C(C)C)n1	PIK3CD
TG100-115	107523	N	N	N	too high	too high	TG100-115	Nc1nc(N)c2nc(-c3cccc(O)c3)c(-c3cccc(O)c3)nc2n1	PIK3CG
TH257	105531	N	N	N	57.0648	too high	TH257	CCCCN(Cc1ccccc1)C(=O)c1ccc(S(=O)(=O)Nc2ccccc2)cc1	LIMK1, LIMK2
THZ1	107913	N	N	Y	6.96976	0.063565	THZ1	CN(C)CC=CC(=O)Nc1ccc(C(=O)Nc2cccc(Nc3ncc(Cl)c(-c4c[nH]c5ccccc45)n3)c2)cc1	CDK7
Tivozanib	107684	Y	ND	ND	ND	ND	Tivozanib	COc1cc2nccc(Oc3ccc(NC(=O)Nc4cc(C)on4)c(Cl)c3)c2cc1OC	PEBP1, KDR
Tofacitinib	107522	N	N	N	too high	too high	Tofacitinib	CC1CCN(C(=O)CC#N)CC1N(C)c1ncnc2[nH]ccc12	JAK2, JAK3
Torin 1	107636	Y	ND	ND	ND	ND	Torin 1	CCC(=O)N1CCN(c2ccc(-n3c(=O)ccc4cnc5ccc(-c6cnc7ccccc7c6)cc5c43)cc2C(F)(F)F)CC1	MTOR
Torin 2	107828	Y*	Y*	ND	0.0536902	0.054661	Torin 2	Nc1ccc(-c2ccc3ncc4ccc(=O)n(-c5cccc(C(F)(F)F)c5)c4c3c2)cn1	MTOR, PRKDC
Torkinib	106971	N	Y	N	0.290566	1.85633	Torkinib	CC(C)n1nc(-c2cc3cc(O)ccc3[nH]2)c2c(N)ncnc21	BMPR1B, MTOR
Trametinib	107744	Y	ND	ND	ND	ND	Trametinib	CC(=O)Nc1cccc(-n2c(=O)n(C3CC3)c(=O)c3c(Nc4ccc(I)cc4F)n(C)c(=O)c(C)c32)c1	MAP2K1, MAP2K2
Ulixertinib	107040	Y*	Y*	ND	0.247198	11.5461	Ulixertinib	CC(C)Nc1cc(-c2c[nH]c(C(=O)N[C@H](CO)c3cccc(Cl)c3)c2)c(Cl)cn1	MAPK1 (ERK2)
UNC2025	106871	N	N	N	3.06052	2.05601	UNC2025	CCCCNc1ncc2c(-c3ccc(CN4CCN(C)CC4)cc3)cn([C@H]3CC[C@H](O)CC3)c2n1	FLT3
VE-821	107753	N	N	N	too high	33.8041	VE-821	CS(=O)(=O)c1ccc(-c2cnc(N)c(C(=O)Nc3ccccc3)n2)cc1	ATR
Vertex 11e	107852	Y*	Y*	ND	0.114919	5.20193	VX-11e	Cc1cnc(Nc2ccc(F)cc2Cl)nc1-c1c[nH]c(C(=O)N[C@H](CO)c2cccc(Cl)c2)c1	MAPK1
Volasertib	107917	N	N	N	1.08589	0.034987	Volasertib	CCC1C(=O)N(C)c2cnc(Nc3ccc(C(=O)NC4CCC(N5CCN(CC6CC6)CC5)CC4)cc3OC)nc2N1C(C)C	PLK1
VS-4718	107796	N	N	N	16.1407	4.06551	VS-4718	CNC(=O)c1ccccc1Nc1cc(Nc2ccc(N3CCOCC3)cc2OC)ncc1C(F)(F)F	MAPK10, PTK2
VX-702	107583	N	Y	N	too high	5.63181	VX-702	NC(=O)c1ccc(N(C(N)=O)c2c(F)cccc2F)nc1-c1ccc(F)cc1F	MAPKAPK2
WZ4002	106716	Y	ND	ND	ND	ND	WZ4002	C=CC(=O)Nc1cccc(Oc2nc(Nc3ccc(N4CCN(C)CC4)cc3OC)ncc2Cl)c1	EGFR, ERBB4
WZ4003	106788	N	N	N	8.2104	8.01262	WZ4003	CCC(=O)Nc1cccc(Oc2nc(Nc3ccc(N4CCN(C)CC4)cc3OC)ncc2Cl)c1	NUAK1, NUAK2
XMD8-92	107555	Y	ND	ND	ND	ND	XMD8-92	CCOc1cc(N2CCC(O)CC2)ccc1Nc1ncc2c(n1)N(C)c1ccccc1C(=O)N2C	MAPK7
ZM-447439	106696	N	N	Y	9.28615	too high	ZM-447439	COc1cc2c(Nc3ccc(NC(=O)c4ccccc4)cc3)ncnc2cc1OCCCN1CCOCC1	EGFR, AURKA, AURKB
		* not at 1 uM	Potent	Potent
			Not significant	Not significant
			Not potent	Not potent
			Not determined	Not determined
			* at 1 µM	* at 1 µM
